# Supplementary material for: Cancer and the 10-Year Incidence of Chronic Low Back Pain in 407,314 Adults Followed in General Practices in Germany
Source: J Clin Med. 2024 Nov 19;13(22):6969. doi: 10.3390/jcm13226969 (PMC11595432; doi:10.3390/jcm13226969)
Supplement: Supplementary file 1 [file jcm-13-06969-s001.zip]

Archive with 1 entries (1 files):
- jcm-3235844-supplementary.pdf
